# Supplementary material for: Association of Breastfeeding Duration with 12-Month Postpartum Blood Lipids in a Predominately Lower-Income Hispanic Pregnancy Cohort in Los Angeles
Source: Int J Environ Res Public Health. 2022 Mar 4;19(5):3008. doi: 10.3390/ijerph19053008 (PMC8910591; doi:10.3390/ijerph19053008)
Supplement: Supplementary file 1 [file ijerph-19-03008-s001.zip]

Archive with 1 entries (1 files):
- ijerph-1530367-supplementary.pdf
